# Supplementary material for: Gut–Joint Axis: Impact of Bifidobacterial Cell Wall Lipoproteins on Arthritis Development
Source: Nutrients. 2023 Nov 21;15(23):4861. doi: 10.3390/nu15234861 (PMC10708502; doi:10.3390/nu15234861)
Supplement: Supplementary file 1 [file nutrients-15-04861-s001.zip]

Archive with 1 entries (1 files):
- nutrients-2662415-supplementary.pdf
